# Supplementary material for: Chicken innate immune response to oral infection with Salmonella enterica serovar Enteritidis
Source: Vet Res. 2013 May 20;44(1):37. doi: 10.1186/1297-9716-44-37 (PMC3663788; doi:10.1186/1297-9716-44-37)
Supplement: Additional file 1 — List of differentially expressed genes identified in this study. This Excel file contains additional information on differentially expressed genes identified in this study by 454 pyrosequencing, LC MS and real time PCR. In addition, primers used for the real time PCR are listed in this additional file as well. [file 1297-9716-44-37-S1.xls]

## Sheet: List1
Additional file 1 List of genes identified in this study and primers used in SybrGreen real time reverse transcription PCR
Highlighted with pink - genes selected for the time dependent study
Highlighted with yellow - genes in which 454 or LC MS screening did not match results from real time PCR and therefore were excluded from the list of confirmed down or upregulated genes
Red numbers in column G, statistically significant difference between non-infected and infected chickens																															Real time PCR primers		Primers for the PCR generation of probes used in northern blotting
				454	MS	real-time	1+ 4 dpi cecum (IR84, IR85)											1+4	1+ 4 dpi cecum											1+4	Fw	Rv	Fw	Rv
Name	Gene ID	Gene	Identification	INF/NI	INF/NI	INF/NI	NI-1	NI-2	NI-3	NI-4	NI-5	NI-6	NI-7	NI-8	29	30	31	NI	INF-1	INF-2	INF-3	INF-4	INF-5	INF-6	INF-7	INF-8	33	34	35	INF
matrix metallopeptidase 7 (matrilysin, uterine)	418983	MMP7	454	19		1430.79	0.00848031	0.0020455	0.00233343	0.0036028	0.00376448	0.00304713	0.00291963	0.00647906	0.00220501	0.00162539	0.00237147	0.00353402	8.90737	4.25748	0.557999	0.703034	2.73524	0.566442	3.29817	4.91889	8.85607	5.02225	15.798	5.05645	GATGATGCAATTAGAAGGGCTTT	CCACCTCTTCCATCAAAAGGATA	TAGAAGGGCTTTGATGGTATGG	GCCTATCATCCCAATGAAGTGT
extracellular fatty acid binding protein	396393	ExFABP	454	32		151.658	0.537747	0.286512	0.102238	0.168404	0.18621	0.157127	0.309927	0.0878793	0.131215	0.31864	0.261521	0.231584	32.2971	41.8842	8.49531	2.97592	49.1232	9.21084	19.6756	41.3075	45.6223	71.6718	64.074	35.1216	GGAACTACACGGATGAGATG	TGGCACATTAGTCTTGCTTTGT	GATGAGCTGGAGGTCTCCTATG	TGGCACATTAGTCTTGCTTTGT
PREDICTED: lysozyme G-like 2	418700	LYG2LPRED	454, MS	8	663.86	65.5947	0.144086	0.0347141	0.0316862	0.0384733	0.0597466	0.183646	0.0905589	0.189027	0.0206889	0.109197	0.026278	0.0843729	8.13044	5.34553	4.86239	2.84481	3.53898	4.65356	7.48153	6.95636	6.82896	3.45416	6.78179	5.53441	CTTTGGTTGCTGCTGTTATCTCT	TGAGGTTTATGGTACCGTTTGTC
MRP-126 (S100 calcium binding protein A9)	426356	MRP126/S100A9	MS		312	42.5746	0.0529828	0.00616507	0.00880985	0.0231154	0.0197774	0.0162509	0.0486416	0.00769605	0.00494436	0.0231957	0.0138882	0.020497	0.62057	0.558644	0.266708	0.107569	1.81714	0.126306	0.392746	0.523647	0.911722	2.57279	1.70133	0.872652	TGAAGCTCTTGATTGAGAAGCA	CGAGATCCTTGAAGATTTGGTC
lysozyme G-like 2	395708	LYG2L	454, MS	8.33333	283.24	37.214	0.0500669	0.0971708	0.013697	0.0390103	0.0296669	0.0266448	0.0674518	0.025589	0.00891222	0.018453	0.0443476	0.0382737	2.4005	1.32256	0.871557	0.559936	1.58924	0.797377	1.87688	1.3692	1.35817	0.80571	2.71634	1.42432	GGGCACGAGAATACTTATTGACA	TCATTGCTGTAGTCATCATGGAG
inducible NO synthase	395807	iNOS	454	32		37.0924	0.00468306	0.0137763	0.0128538	0.0113592	0.0132763	0.00889165	0.0161014	0.0140171				0.0118699	0.473576	0.570382	0.141938	0.0446045	0.847724	0.109576	0.631418	0.703034				0.440281	GAACAGCCAGCTCATCCGATA	CCCAAGCTCAATGCACAACTT
serpin peptidase inhibitor, clade B (ovalbumin), member 10, MENT	422305	SERPINB10	MS		1313.29	30.9555	0.0244052	0.00311835	0.00373848	0.00932294	0.00855905	0.0102256	0.0250334	0.00660756	0.00149049	0.0061722	0.0055627	0.009476	0.170952	0.19592	0.0858721	0.0392817	0.953739	0.020546	0.139339	0.150378	0.240927	0.593917	0.63581	0.293335	AGACTCAGGTCTTCTCTCTCACG	TGTTGGTCTCATTCAGCTTGTT
ES1 protein homolog	422305	ES1	454, MS	32.3333	25.752	28.3043	3.12387	1.38191	1.30285	0.800145	0.674395	0.53465	1.3566	1.87254	0.528509	0.861546	0.411796	1.16807	73.7719	44.7867	24.9045	26.7537	38.3636	20.3224	47.0677	30.9815	19.8583	13.8166	23.0495	33.0615	GGTGTACGATGGCAGTGAGAT	CTCTGGCTATTCTGGCACTTTC
glutamine γ-glutamyltransferase 4	420706	TGM4	MS		484.095	24.6391	0.0118279	0.0239306	0.0251494	0.0138882	0.0205697	0.00276853	0.0618535	0.0292247	0.0286564	0.0460709	0.0297699	0.0267009	0.777366	0.54274	0.634342	0.0616395	1.33484	0.0807721	0.68381	0.631418	0.553504	1.34102	0.595291	0.657886	GCCTTCAACATACACAGCAAAC	CAGACATGGCTCTGGATACAAC
complement 3	396370	C3	MS		81.422	10.7818	0.029191	0.0383402	0.0246318	0.0392817	0.0647041	0.0512371	0.113047	0.0195277	0.0454366	0.0270168	0.0531053	0.0459563	0.487452	0.582367	0.156764	0.120742	0.647671	0.153007	0.82645	0.665111	0.536506	0.526072	0.748289	0.495494	AACGCCCACACCTACAACAT	ACGTGGTACTGAGCCAGAGC
prostaglandin D2 synthase 21kDa (brain)	374110	PTGDS	454	20		10.4291	0.391839	0.567097	0.233528	0.527899	0.651423	0.753493	1.20581	0.456916	1.23114	1.18921	0.280292	0.680786	3.85038	6.94031	0.857574	1.01162	13.8486	1.69349	4.1315	7.45565	6.80534	15.8711	15.6346	7.10001	CATTCCTGTGCAAGCTGACTT	CTGTTCCTCTTCTCGCACTGTT
lymphocyte cytosolic protein 1 (L-plastin)	418852	LCP1	MS		11.769	8.66688	0.170361	0.000153267	0.127922	9.06081e-05	0.000159407	4.72825e-05	0.00023719	0.000150634	0.000150113	0.000191107	0.000235552	0.0272453	0.00110378	0.00152181	0.000246407	0.000404474	0.00157184	0.000385762	0.00193516	0.00278456	1.4012	1.18509	0.00119536	0.236131	CATTCAACCAGGATCAATCAAA	ACTCTTGCTCCAATTTTTCTCG
interferon-induced protein with tetratricopeptide repeats 5	423790	IFIT5	454	38		6.75666	0.0414735	0.0520725	0.0814279	0.0450707	0.265172	0.456916	0.125434	0.384219	0.0142292	0.0455944	0.00696819	0.138052	2.81864	1.04247	0.696567	0.555426	0.440842	0.433769	1.00812	0.939523	0.89296	0.73884	0.693355	0.932773	CTGCAAAAAGACAGAGAAAGGAA	CCTTCAGCAAAGTCCATGTAAAA
hematopoietic cell-specific Lyn substrate 1	426867	HCLS1	MS		247	5.72843	0.119355	0.137738	0.104145	0.0970586	0.130912	0.167048	0.137738	0.131975	0.0799366	0.076415	0.112656	0.117725	0.571041	0.70629	0.189246	0.257921	0.980552	0.273573	1.0293	1.25411	0.856584	0.878633	0.420934	0.674381	GGACTATGACGAGGTCATTCCT	ATCTCGATGTGTGTGATGGTGT
leucocyte ribonuclease A-2, angiogenin	423668	RSFR	MS		915.457	5.70666	0.988514	0.90125	0.553504	0.732043	0.545884	0.988514	1.06437	0.974905	0.815072	0.888843	0.812252	0.842287	3.24151	2.2868	0.958157	1.20999	6.66529	2.12874	7.02095	9.55772	5.22948	8.04634	6.52812	4.80665	GCAAATACCCAAAGAGAGGAAA	GGTTGGAACACCATAGCACATA
interleukin 8	396495	IL8	454	14		5.36978	0.1395	0.0465524	0.0492636	0.0695889	0.0887977	0.070235	0.0984135	0.107942	0.10118	0.266093	0.0569169	0.0994984	0.737987	0.366868	0.402855	0.0859714	0.886791	0.50874	0.599431	0.631418	0.370274	0.670511	0.616284	0.534285	CAAGCCAAACACTCCTAACCAT	AGCTCATTCCCCATCTTTACC
integrin beta-2 precursor	396181	ITGLB2/CD18	MS		145	5.07303	0.0472568	0.0742396	0.0388305	0.0476956	0.0449667	0.0606506	0.0685516	0.0517726	0.0431349	0.0339605	0.041092	0.0501956	0.201195	0.282241	0.0576448	0.0952811	0.345478	0.0761506	0.3039	0.405189	0.383332	0.371989	0.278677	0.254643	GTCCCAGAAGAGGAGCTGAAG	CAGCAAAGGCTGTTGTCAGTAG
transporter 1, ATP-binding cassette, sub-family B (MDR/TAP)	427727	TAP1	454, MS	33	22.5	4.94983	0.105355	0.085773	0.124712	0.112917	0.216384	0.300756	0.190122	0.279322	0.238986	0.319746	0.154427	0.1935	1.02456	1.15669	0.337587	0.33371	0.725309	0.63728	1.17827	1.16339	1.33484	1.56736	1.07674	0.957793	CTCTACACTGCCTCTCTCTGGAC	TCATCAGTGTGGGGAAGTAGTC
epithelial stromal interaction 1 (breast)	418837	EPSTI1	454	11		4.67174	0.0742396	0.116226	0.112007	0.0691082	0.370274	0.33294	0.188156	0.248847	0.0217175	0.0441942	0.0164018	0.144919	0.950439	0.672839	0.433269	0.479632	0.705475	0.617709	1.27162	0.93088	0.47687	0.581694	0.326842	0.677024	GGGGGTCAAACTACTTGGAATA	AGGGCTTTCTTGGAGCTTTTAC
hemopexin	419076	HPX	MS		27.4	4.61479	0.0679994	0.166662	0.075712	0.0688691	0.101532	0.0192144	0.393654	0.102356	0.0339605	0.105112	0.122853	0.114357	0.713672	0.755236	0.457444	0.119493	1.13945	0.20757	0.530344	0.431271	0.202594	0.552227	0.695762	0.527733	CGTGATCTCCGTGACTACTTCA	GCCACTGTCATCAGAGGTGA
argininosuccinate lyase	417545	ASL2	MS		12.2	4.36994	0.225834	0.162668	0.23761	0.270744	0.271057	0.322715	0.311003	0.329496	0.205185	0.560583	0.306721	0.291238	1.2072	0.860551	0.828362	0.479632	1.18646	1	1.95432	2.65124	1.15803	1.57826	1.09556	1.27269	TGGTGAAACAAAGTGATGAGGA	AGATCGAACTCTTCAGGAGCAG
macrophage-expressed gene 1 protein-like	100857954	MEG1/LOC100857954	454, MS	13	48.2	4.23827	0.175962	0.300409	0.227142	0.32421	0.269184	0.306367	0.278355	0.290847	0.256139	0.217638	0.218393	0.260422	0.937354	1.18372	0.395934	0.521233	0.816014	0.528509	1.64338	0.89606	1.71317	1.35974	2.14602	1.10374	ACTCGCTGTGTAAGACCACTGA	TGACGCTGTTATAATCCTTCCA
mucin-2-like	100857128	LOC100857128	454	3.35714		4.02559	0.305307	0.245705	0.214889	0.108442	0.124712	0.0926756	0.102949	0.256732	0.00192624	0.0115978	0.17254	0.148861	0.686184	1.52979	0.537126	1.71713	0.321227	0.296273	0.983957	0.209739	0.250289	0.0420524	0.0180315	0.599255	CTGTTCCTGGTGTGTCTTCATC	CAGGTGCATTCACAATTTCCT
signal transducer and activator of transcription 1-alpha/beta	424044	STAT1	MS		51.505	3.88087	0.0848858	0.161358	0.145928	0.116629	0.188156	0.2477	0.199344	0.243726	0.0667541	0.0788361	0.0638133	0.145194	0.769326	0.63728	0.36942	0.309569	0.459032	0.273573	0.727827	0.911722	0.653685	0.497695	0.589134	0.563478	CCGATACACATGGCAATGATAA	TGCATCAAGCTCCTTCTGTTTA
IFNγ-inducible lysosomal thiol reductase, IFNγ-inducible protein 30	420129	IFI30	MS		45.3	3.7923	0.914888	0.816958	0.414181	0.913831	0.64842	0.93088	0.998845	0.656712	1.27456	1.03886	0.655197	0.842121	2.4312	2.26577	0.64992	1.08925	3.72352	1.22688	4.11721	4.96456	4.64818	5.21741	4.79545	3.19358	ACTACCCGACCCACCTCTG	CAGGCTCTCGTAGTATAGGCTCA
ring finger protein 213	422080	RNF213	MS		145.762	3.72918	0.00299478	0.00538564	0.00409572	0.00459729	0.0109343	0.00784868	0.00629461	0.00713107	0.00031771	0.000502009	0.00122331	0.00466592	0.0215177	0.0214928	0.0356077	0.00513056	0.019869	0.013139	0.0325019	0.0275208	0.00576552	0.00681691	0.00203842	0.0174	GAGGTCTTTGCGAGTTCTGTAA	GTACACAAATGCAGGAGAGGAA
actin-related protein 2/3 complex subunit 1B	416490	ARPC1B	MS		59.022	3.56058	0.362654	0.313166	0.280616	0.316439	0.248273	0.250578	0.302499	0.293548	0.436786	0.337978	0.257028	0.309051	1.29086	0.895025	0.443396	0.384219	1.23828	0.392746	1.22688	1.52802	1.37713	1.93634	1.39152	1.1004	CTGCCATGCCTGGAATAAG	CAGTCAATGCCTGTCACCTG
peroxiredoxin 1	424598	PRDX1	454, MS	3	2.44	3.39294	8.38804	5.72258	6.37165	6.98051	6.19026	4.87364	6.23332	4.62675	6.58873	10.3388	5.35171	6.51509	37.2715	24.761	15.0671	6.80534	27.0646	13.1319	20.7015	25.0198	22.8903	30.4492	19.9964	22.1053	TAATTGATGAGAAGGGGATCTTG	ACATCAGGCTTGATTGTGTCACT
lactate dehydrogenase A	396221	LDHA	454, MS	5.08333	3.69	2.90573	2.11893	2.00231	2.42279	1.86391	1.5966	1.64148	1.52626	1.93187	1.61328	2.13613	1.31951	1.83392	8.57419	6.19026	3.0702	3.24151	7.74537	2.28153	7.02095	4.05584	4.93027	7.93557	3.57184	5.32887	ATTGTTGGAGAGCATGGAGACT	TGTAACCCTTCAGTTTGATGACC
interferon induced with helicase C domain 1	424185	IFIH1	454	14		2.88791	0.0676078	0.119493	0.0978467	0.0720429	0.143256	0.144419	0.0977337	0.201428	0.0523742	0.0772137	0.0833312	0.105159	0.410845	0.389132	0.326088	0.267943	0.2664	0.242322	0.366445	0.380684	0.271998	0.260316	0.158402	0.303689	ATTCTGGGACTTACAGCCTCAC	ACCTGATTCTTCAGTTGGGATG
transglutaminase 3 (E polypeptide, protein-glutamine-gamma-glutamyltransferase)	419215	TGM3	MS		643.73	2.76924	0.00665352	0.00127968	0.00219231	0.00459729	0.00327717	0.00125624	0.0114382	0.00085804	0.000911165	0.000383098	0.000491678	0.00303076	0.00804142	0.0280342	0.00329235	0.000705044	0.0144947	0.00271468	0.00384358	0.0113329	0.00488193	0.00410994	0.0108713	0.00839292	ACAGATGTATCTCACCGACACG	CACCATCATAATTTCCACTCCA
argininosuccinate synthase 1	417185	ASS	454, MS	3.5	9.95	2.72117	2.14602	1.92297	2.27101	2.08493	2.14355	1.66056	2.02558	1.56736	1.52098	2.49666	2.39496	2.02132	5.94496	6.00016	4.44854	1.90308	5.54684	3.83706	7.3191	7.57721	7.14368	6.11916	4.66432	5.50037	GCTTTGTTGGGATGAAGTCC	CCAGCTCGGAGAATTTCAAG
tyrosine phosphatase, non-receptor type 2	396409	PTPN2	454	16		2.56317	0.167822	0.1332	0.173139	0	0.154963	0.154427	0.153893	0.1509	0.203063	0.19751	0.162668	0.150144	0.402855	0.356836	0.261824	0.19592	0.513463	0.239539	0.414181	0.544624	0.394109	0.579682	0.330258	0.384845	ACACGGAAACCTGTCTCACTAAA	GTCATTTTTGGCTAATGGTATGG
chloride intracellular channel protein 2	422178	CLIC2	MS		13.459	2.49568	0.284533	0.239816	0.246843	0.244008	0.257921	0.244572	0.297302	0.265478	0.576343	0.432269	0.308855	0.308904	0.335256	0.750019	0.399611	0.29937	0.743979	0.338368	0.494828	0.902292	1.21982	1.44727	1.54935	0.770924	CAATCCCTGCGATGGAGAG	GACGTTGAACTTCACCCCTTT
β-2-microglobulin	414830	B2M	454	19.4211		2.41251	1.53865	1.69741	1.80667	2.6666	7.43844	6.68843	7.22668	3.6765	4.83998	6.63456	2.59368	4.25524	3.99077	5.55967	2.27101	4.44854	13.9933	8.4855	12.8765	18.1471	14.8425	17.3677	10.941	10.2658	ACGTCCAGTCGTCGTTGAA	CCAAGAACGTCCTCAACTGC
thymosin beta 4, X-linked	408047	TMSB4X	454	4		2.40532	1.77974	1.41258	1.62263	1.50525	1.77154	1.38671	2.16345	1.59475	19.0273	18.9615	17.2079	6.22121	2.77342	3.61752	1.61702	1.90308	5.45155	2.33755	4.93027	7.44704	44.6834	51.7445	38.0986	14.964	TCGAGCAGGAGAAGGAATGT	GACGTGTACATGATGGCAGTG
intestinal zipper protein	396417	BG1	454	5		2.20974	0.0244899	0.034674	0.0329556	0.0665231	0	0.0626446	0.0320174	0.0099116	0.0542212	0.0523742	0.00882003	0.0344211	0.0630075	0.00452876	0.0683144	0.0802141	0.0897258	0.0769465	0.120047	0.12385	0.00363625	0.107197	0.0992126	0.0760618	AATTCTCGTTGGGTCATTTGTC	AATATCGCAGGTAGTTCCTCCA
cathelicidin-2	420407	CATHL2	MS		317.943	2.1512	0.0817106	0.0103087	0.025589	0.0683934	0.0325771	0.0148163	0.104025	0.00545452	0.0177628	0.0110485	0.00837323	0.0345508	0.0630803	0.30566	0.0394636	0.0052809	0.0795681	0.0224314	0.0380753	0.0999026	0.0520725	0.0399222	0.0721262	0.0743257	TGTGGACTCCTACAACCAACG	CTCCATGATGGTGAAGTTGAGC
2',5'-oligo adenylate synthetase A	395908	OASL	MS		4.769	2.13988	0.573024	0.535268	0.860551	0.313166	2.10672	2.20636	0.389132	1.97703	0.0915054	0.466516	0.0886952	0.873452	3.58424	2.79917	2.97592	1.66825	0.841868	2.40327	1.97475	1.66056	1.05458	0.775572	0.82169	1.86908	CCCTGCTAAGCTGAAAGACCT	GTACTTCGGCTTCAACATCTCC
interferon-induced transmembrane protein 1-like	770612	LOC770612	454	3.77778		2.1371	6.35694	5.33319	4.64818	7.43844	8.06496	9.40438	9.54669	6.55835	4.22807	4.28709	2.77984	6.24056	19.7211	12.5389	10.6911	10.2674	12.3948	14.8769	17.7121	14.2379	9.89477	10.9916	13.3769	13.3367	ATGGACATGGAGGGGAAGAC	GCTGTAGTCACCCAGGACTTTG
apolipoprotein A-I	396536	APOA1	454, MS	63	3.13	2.08601	2.8646	0.953739	1.62076	1.89649	2.04202	1.13288	4.19887	2.03496	2.96905	3.37526	1.7411	2.25725	5.95871	5.01066	3.57597	3.52266	5.4768	2.33755	5.88347	5.73582	3.40267	5.4014	5.48947	4.70865	TCGCTGTGCTCTTCCTGAC	AGGTTGTCAGCCAGCTTCAG
nicotinamide phosphoribosyltransferase, visfactin	384407019	NAMPT	454	28		2.07178	0.29937	0.350301	0.400535	0.298334	0.461691	0.433769	0.319746	0.408007	0.417544	0.482968	0.316439	0.380791	1.08548	0.800145	0.68381	0.647671	0.643197	0.754364	0.778265	0.872564	0.799221	0.854607	0.758734	0.788914	TTCATTTTGCAGAGGGTAACTGT	CCAGCCTACAGCACTAACATTTC
scinderin	420588	SCIN	454	6.25		1.81092	0.222725	0.455861	0.314617	0.307431	0.258219	0.300756	0.340329	0.406126	0.20166	0.192776	0.251739	0.295658	0.547147	0.870551	0.407066	0.990801	0.347881	0.346277	0.581023	0.600124	0.607799	0.32722	0.263645	0.535412	GAGAGTTGTGAGAGCCACAGAAG	ATGAAGAGCCACACCATTGATAG
glycoprotein integral membrane 1	395778	GINM1	454	9.66667		1.79417	0.440842	0.553504	0.471937	0.520631	0.433769	0.482968	0.556711	0.426317	0.517632	0.613442	0.564482	0.507476	1.00696	1.12896	0.691755	0.838956	0.863539	0.566442	1.05458	0.861546	1.10318	1.2086	0.690956	0.910497	GAAACGCCTCTTAGGATAGAACC	CAATAACTCCAACCACAACGACT
hypoxia inducible factor 1, alpha subunit (basic helix-loop-helix transcription factor)	374177	HIF1A	454	20		1.77014	0.0804926	0.124712	0.104386	0.0856739	0.120742	0.108819	0.144586	0.0999026	0.0833312	0.0950612	0.107693	0.105036	0.142925	0.132433	0.127774	0.0936442	0.32722	0.148479	0.183434	0.232183	0.195693	0.334096	0.127332	0.185929	GGTTCACTTTTTCAGGCAGTTG	GGGTAGTCCACTTTCATCCATC
cathepsin G	426049	CTSG	MS		54.4	1.75374	0.319008	0.881684	0.365599	0.237336	0.592546	0.838956	0.526072	0.459563	0.535887	0.45376	0.560583	0.524636	0.902292	0.726986	0.501157	1.09303	2.16095	0.521233	1.15803	0.46383	0.518231	1.00579	1.0693	0.920075	GCATTCTGTTCTACCCACACCT	AAACAACACCCTGTGCTACCTT
family with sequence similarity 49, member B	420330	FAM49B	MS		37.785	1.74786	0.363913	0.455335	0.343092	0.45376	0.484645	0.393199	0.456916	0.384663	0.528509	0.463294	0.456916	0.434931	0.76755	0.82645	0.460626	0.615572	0.749154	0.46383	0.91067	0.940609	0.862542	0.985094	0.780065	0.760197	AAAGACCAGCCTCCTAACAGTG	GTCTACAGCAGGTGCGAGTTC
anterior gradient homolog 2 (Xenopus laevis), transcript variant 2	420596	AGR2	454	6.8		1.74423	2.53737	1.86176	2.30804	1.83189	2.11404	2.17347	1.94531	2.51403	3.41054	2.62989	1.87254	2.29081	7.51618	4.69134	3.03845	5.5661	3.56359	2.77022	5.17539	2.15099	4.03248	2.90459	2.54324	3.99569	TTGTATCCTCCATGCTTTTCAAT	GCTAGTCTCCTTCGTCTCCTTCT
signal transducer and activator of transcription 3	420027	STAT3	MS		28.388	1.71097	0.370274	0.461691	0.365177	0.395021	0.445964	0.434773	0.494828	0.431271	0.408951	0.455335	0.395021	0.423482	0.544624	0.873573	0.715323	0.873573	0.632148	0.530957	0.837987	0.748289	0.847724	0.682232	0.68381	0.724567	TAGTGCTGCTCCGTATCTGAAG	CAGGTCAATGGTATTGCTGAAG
amylase, alpha 2A; pancreatic	414140	AMY2A	MS		0.106	1.66623	0.00173402	0	0.000407287	0	5.80207e-06	0	0.000264398	0	0	0.000388446	0.000297463	0.000281583	0.00159746	0	0	0	0	0	0.00139712	0.000675542	0.000794132	0.00035703	0.000339728	0.000469183	GACTAGAGATTTTCCCGCTGTG	GATCAAGAAGGCTGGACAACTT
actin-related protein 2 homolog (yeast)	396147	ACTR2	MS		23.996	1.551	1.29834	1.30134	1.36289	1.21841	1.15669	1.07798	1.30586	1.32562	1.1487	1.10191	1.26138	1.23265	2.10429	2.00694	1.57644	1.55294	1.90968	1.18646	2.14355	2.16095	2.10916	2.31873	1.9611	1.91184	CCTTCACGACTGGAGAGAGAAC	TGGGTCTTCAATTCGGATCTTA
SET binding factor 1	417071	SBF1	454	0		1.46628	0.0675297	0.0754501	0.0837171	0.0679209	0.0634457	0.0441431	0.0567855	0.0405731	0.000182477	0.00273357	0.0235195	0.0478183	0.0687896	0.0945137	0.13167	0.03644	0.127038	0.0797521	0.120463	0.0897258	0.0127945	0.00850976	0.0015664	0.0701149	ATCTATGTAGACGGGCTGAACG	AGTCATTGATGGGTGTCTGGAT
ATPase type 13A2	419466	ATP13A2	454	0.0555556		1.4404	0.0082962	0.013524	0.0108337	0.0111254	0.0142951	0.011346	0.00737402	0.00956292	0.00575886	0.00499604	0.00537321	0.00931686	0.0117055	0.0189937	0.0253829	0.0159165	0.0170195	0.00911	0.0188625	0.0137604	0.00933371	0.00369127	0.00384358	0.01342	TGCTTTGACAAGGTGAGTGTTT	CACACATCCAACCCTTCCTC
Sjogren syndrome antigen B (autoantigen La) isoform 1	395268	SSB	MS		10.431	1.36917	0.599431	0.456916	0.4954	0.493116	0.558644	0.440842	0.5	0.468677	0.49141	0.413225	0.327598	0.476842	0.736284	0.65293	0.651423	0.578344	0.733736	0.478525	0.65293	0.644685	0.58304	0.713672	0.756109	0.65288	CAGTTTCAGGGCAAGAAAATAAA	TCAGTTGTTTTGGTGCAGATTC
drebrin-like	425994	DBNL	MS		22.806	1.3559	0.720298	0.628507	0.66281	0.630689	0.959264	0.878633	0.744839	0.587095	0.61132	0.76313	0.817902	0.727681	0.881684	1.18921	0.750886	0.965936	0.884745	0.681444	1.07549	1.22405	1.09936	1.20442	0.89606	0.986663	AGCTGACAGCACAGCCATCTAC	GTGATGATGTTCTCAGGGTCAA
ornithine decarboxylase antizyme 1	395746	OAZ1	454	10		1.34737	10.2201	11.0553	10.2437	10.8779	9.25351	9.95209	10.8153	10.091	9.84916	11.5915	10.0561	10.3642	17.3878	16.6795	12.8023	11.8899	13.4388	11.2746	14.689	15.1895	14.74	14.9113	10.605	13.9643	AATACCCAGTGGTGCTCTGC	CACAATCTCAAAGCCCAAAAAG
calponin 2	100216000	CNN2	MS		14.716	1.34396	0.24856	0.250868	0.249423	0.217638	0.300409	0.226618	0.272627	0.275795	0.309927	0.230047	0.249135	0.257368	0.316074	0.399149	0.18578	0.217638	0.461158	0.227931	0.420448	0.527289	0.302848	0.41851	0.327977	0.345891	GATCTACGACCCCAAATACTGC	CTCCTCCTGGTGGTAATAGTGG
---NA---		isotig14246	454	0		1.31462	0.063887	0.0381193	0.0529828	0.0416656	0.0602317	0.0639609	0.0736417	0.0447077	0.0328036	0.0440413	0.0438889	0.0509028	0.0864694	0.0754501	0.0868699	0.0614973	0.0503569	0.0964996	0.0723766	0.07288	0.0741539	0.034996	0.0245466	0.0669178	CCTGTGCAATTTGAAATAGACCT	AGTCAGTGCCTGATGAGTAGCA
Ly1 antibody reactive homolog (mouse)	422846	LYAR	454	26.25		1.31038	0.320486	0.201894	0.245989	0.191224	0.222468	0.157308	0.178624	0.194117	0.239816	0.217638	0.188809	0.214397	0.298334	0.309927	0.356836	0.246843	0.362654	0.212421	0.288505	0.251448	0.241763	0.348283	0.173339	0.280941	TAAACCCTAAAGTGCGGAACAT	AATATCCCACACCTGATTCTGC
coatomer protein complex, subunit beta 2 (beta prime)	424823	COPB2	454	0		1.31014	0.447513	0.672062	0.88987	0.427304	0.441862	0.363913	0.405657	0.82264	0.315344	0.281265	0.275476	0.485719	0.490843	0.954842	0.479632	1.00812	0.857574	0.41132	0.48689	0.903335	0.705475	0.33294	0.368993	0.63636	CGTTAAACAAAGTCTTGCTGACC	GGAGATGGAACTGCTTCTTCTG
macrophage-capping protein-like	431244	LOC431244	MS		37.851	1.27883	0.235152	0.125434	0.227142	0.193446	0.216885	0.167048	0.267943	0.133662	0.142595	0.148651	0.145088	0.182095	0.255843	0.244855	0.25203	0.134904	0.254958	0.137897	0.217638	0.225573	0.23761	0.359318	0.240927	0.232868	ACTGCTTCATCCTCGACCTG	CGTCCATCACCATCTCCAG
leukocyte cell-derived chemotaxin 2 (myeloid protein 1)	396471	LECT2	MS		25.6	1.26571	0.208531	0.0370341	0.07288	0.204476	0.139822	0.075276	0.482968	0.0765918	0.0505901	0.0462309	0.0321286	0.129684	0.115957	0.533416	0.101063	0.0209777	0.235969	0.0669858	0.112396	0.241763	0.105966	0.100714	0.170361	0.164143	ATATGCAGCGGGAATCCTTT	GCTTTTCTCCTTTACCCTGTCT
complement component 1, q subcomponent binding protein	395538	C1QBP	454	13		1.25456	0.819794	0.686184	0.703034	0.589815	0	1.13419	0.635075	0.630689	0.624165	0.673617	1.30134	0.708901	0.771105	0.840896	0.90021	0.764012	0.790955	0.600818	1.62076	1.5245	0.00673861	1.95658	0.00635306	0.889356	GAGCAGAAGCCCGACGAG	AAAATGTCACTTTCCTCCTCTCC
carbonic anhydrase IV	417647	CA4	454	15		1.23799	1.71119	1.42076	1.59107	0.0977337	2.28153	2.87787	2.28153	2.80241	3.23777	2.94854	3.43426	2.24406	2.24752	1.92297	1.66056	2.21658	2.37567	5.45785	2.7007	2.74791	3.7886	1.99078	3.45017	2.77812	GATGTGAAAGGGTCTTCAAAATG	TAGGGTTCGTGCTCAATGTTACT
---NA---		isotig6741	454	95		1.23216	0.00817254	0.00821039	0.00961832	0.0100616	0.00863852	0.00641204	0.00634572	0.00393797	0.000747831	0.00149566	0.00487629	0.00622881	0.00703289	0.00764289	0.0113329	0.00478699	0.017498	0.00772277	0.0129432	0.0120764	0.00179309	0.00141335	0.000181426	0.0076749	CGTTTGGTCACCGTTATTTTTAG	GTGCTGCTAGGTGCTAAGTCATT
karyopherin (importin) beta 1	426499	KPNB1	454	3.66667		1.22979	1.17148	0.96929	1.05824	0.870551	0.950439	0.941696	1.07549	0.834124	0.716978	0.843816	0.882703	0.93771	1.03288	1.17963	1.07054	0.929805	1.4012	1.07923	1.32562	1.28937	1.09556	1.44226	0.838956	1.15319	GAAGGAAGAAGATCCAAGACGA	ATCCCGATGGTAACAGATCAAG
ornithine aminotransferase	426430	OAT	MS		29.002	1.21047	0.609909	0.580352	0.868541	0.870551	0.870551	0.604299	1.18509	0.93088	0.613442	0.687771	0.876606	0.790727	0.770215	0.895025	1.17013	0.873573	0.848704	1.0293	0.952638	1.13813	0.807574	0.985094	1.05824	0.957148	AGCTGTTGACCATGAAAATGTG	ATCCATGTTCACCAGGCTTAAT
cysteinyl-tRNA synthetase	423086	CARS	454	4.33333		1.20903	0.485766	0.68302	0.514651	0.359733	0.756109	0.557999	0.812252	0.701412	0.424842	0.895025	0.742262	0.630279	0.927659	0.893992	0.65444	0.707107	0.833161	0.662044	1.04367	0.665111	0.730353	0.691755	0.573024	0.762029	TCAGAGAAGGAGTGCGACAAAT	TGTCATCTCGAAGAGCATCACT
nudix (nucleoside diphosphate linked moiety X)-type motif 16-like 1	395557	NUDT16	454	22		1.17539	1.16339	0.918064	1.01513	0.884745	0.755236	0.768438	0.888843	0.843816	0.895025	0.861546	0.692555	0.880617	1.18921	1.14076	1.05946	0.927659	1.03049	0.812252	1.01866	0.955945	0.921251	1.19196	1.13813	1.03507	GCGTGGTGGCTCACTTATAC	ATGCGATCTTTCTGGGTGTAGA
peptidylprolyl isomerase G (cyclophilin G)	424162	PPIG	454	14		1.17043	0.0603013	0.0531053	0.0542838	0.059954	0.0988693	0.0993272	0.11908	0.103545	0.0733022	0.0717936	0.0717936	0.0786687	0.0703974	0.0657591	0.069992	0.0756246	0.100249	0.0960547	0.129109	0.14576	0.0988693	0.101414	0.0596087	0.0920763	TGAGAAAAAGTCCTCCTAAAGCA	GCAGCCTTCTCTGATATGTTGA
NDC80 homolog, kinetochore complex component (S. cerevisiae)	395134	NDC80	454	95		1.16512	0.116494	0.0912942	0.128663	0.0962769	0.0421497	0.069188	0.190122	0.101884	0.0426888	0.0406669	0.0667541	0.0896529	0.120742	0.156583	0.125289	0.105599	0.0909783	0.109956	0.0945137	0.13061	0.0749289	0.0895187	0.0502988	0.104456	TGCCTAGTCAAATACAGAACTCAGA	CTTTTCTTCTCCGCTACCATTG
myeloid-associated differentiation marker homolog	100857467	MDM	454	0		1.16188	0.406126	0.340722	0.363913	0.364334	0.46383	0.356424	0.377182	0.381124	0.410371	0.356013	0.325335	0.376852	0.442372	0.456388	0.432269	0.585064	0.425825	0.573686	0.500578	0.386445	0.429779	0.363073	0.220931	0.437855	ACATCAGCAGTTTCCTCTCCAC	CATGAGCGTAGTAATCCAGCAG
tRNA wybutosine-synthesizing protein 1 homolog	100858466	100858466	454	39		1.1557	0.012245	0.0177833	0.014697	0.013307	0.00958504	0.0157337	0.0109722	0.0116381	0.0178863	0.0188407	0.0112417	0.0139936	0.0130935	0.0146293	0.0108087	0.0202164	0.0141146	0.0153566	0.0138561	0.0113592	0.0239583	0.0225353	0.0179692	0.0161725	TAGCATGGGAGATTATGATCCTG	CATTTGAAGTCTCTTCCAACCAC
PDZ and LIM domain protein 5	422699	PDLIM5	MS		12.488	1.1544	0.0447077	0.101884	0.0817106	0.060371	0.0640348	0.0574453	0.0905589	0.0781108	0.0350364	0.0511189	0.0538466	0.0653477	0.0622119	0.111878	0.0652294	0.137262	0.0576448	0.0537224	0.0676859	0.0845921	0.0955015	0.0552966	0.0387856	0.0754373	ATCCGCAATAATGTCTTCCACT	AAGTCTGACCCTCCAAACTGTC
PRP40 pre-mRNA processing factor 40 homolog A (S. cerevisiae)	373972	PRPF40A	454	16		1.15428	0.606397	0.618423	0.640232	0.529732	0.493116	0.386891	0.433769	0.436786	0.45376	0.572362	0.481297	0.513888	0.655197	0.891929	0.629961	0.911722	0.575678	0.421908	0.591179	0.488016	0.47522	0.556068	0.327977	0.593168	GCAGTATCTGATGGACAACCCTA	TCTGTTTTTCTTCCTCCTCCTCT
ISG12-2 protein-like	403120	ISG12-2	454, MS	38	2.05	1.14936	1.69937	0.905425	0.707107	1.48968	3.97237	8.96933	9.48074	3.27539	0.0298043	0.291857	0.0580457	2.80719	5.7292	2.51112	1.93411	2.2868	0.842842	12.8468	3.62589	1.58374	1.15803	0.789129	2.18354	3.22647	CCTTCTGGAGGGACTACTGCTAC	GTAAAGCCTGAGGAGTGTGTTGA
thymopoietin	417923	TMPO	MS		24.634	1.13461	0.511096	0.372419	0.47687	0.395021	0.477973	0.387786	0.566442	0.409424	0.300409	0.294227	0.345079	0.412431	0.451668	0.586417	0.553504	0.530344	0.428787	0.392746	0.50874	0.500578	0.473576	0.404254	0.316805	0.467947	GGAAATGTTCCCTTATGAAGTCTC	CCATTTTGAAGTCAGTGTGCTC
uncharacterized LOC100858295	100858295	LOC100858295	454	26		1.13264	0.0949514	0.075712	0.0897258	0.121863	0.0850821	0.105843	0.103665	0.0686308	0.151249	0.105843	0.0810525	0.0985108	0.147113	0.125	0.129707	0.110083	0.110977	0.072544	0.0848858	0.108819	0.128663	0.107197	0.102356	0.111577	GAAAGATGTCCTGGCAACTGTA	GTCAAGCAGCACTGACAAAAAC
heterogeneous nuclear ribonucleoprotein A2/B1	420627	HNRNPA2B1	454	13		1.11631	1.75119	1.57644	1.77358	1.41748	1.90528	1.47939	1.79626	1.70527	1.76541	1.74715	2.21914	1.73969	1.86607	1.7593	1.63392	2.03026	2.3511	2.17347	2.26839	1.75321	1.8943	2.10429	1.52802	1.94203	ACCTGGCAGCAATTTCAGAG	CCTCCACCATATCCTCCTCTT
heat shock protein 90kDa alpha (cytosolic), class B member 1	396188	HSP90AB1	454	118		1.11361	0.191224	0.173941	0.150378	0.127922	0.135528	0.099557	0.105112	0.117848	0.243164	0.249135	0.255253	0.168097	0.182378	0.112267	0.207091	0.0945137	0.215636	0.115423	0.112007	0.16532	0.236788	0.353145	0.26456	0.187193	TTGGCTACCCCATCACACTT	CCCACATCCTCAATTTTTGG
MOB family member 4, phocein	429007	MOB4	454	103.5		1.10928	0.41851	0.437291	0.46383	0.448548	0.341905	0.329116	0.385553	0.417544	0.584389	0.534033	0.535887	0.445146	0.574349	0.535887	0.404254	0.561231	0.462225	0.32197	0.443396	0.405657	0.62057	0.694157	0.408007	0.493791	TCACATGCTTATTTTCATCATCG	TTCCAAAATTGGTACAATCAGGT
ERO1-like (S. cerevisiae), transcript variant 2	423585	ERO1L	454	105		1.10034	0.329496	0.272942	0.297645	0.312805	0.13228	0.285521	0.101532	0.229251	0.283221	0.432269	0.226095	0.263914	0.586417	0.371131	0.427304	0.105599	0.209013	0.211686	0.217889	0.168794	0.298679	0.401461	0.196373	0.290395	TTTGATGAAAACTCGTTCTTTGC	CAGCCAACACAGTCCATTATCTT
carbamoyl-phosphate synthetase 2, aspartate transcarbamylase, and dihydroorotase	428659	CAD	MS		11.843	1.09648	0.355191	0.287175	0.283548	0.251739	0.388234	0.33642	0.32197	0.234339	0.167822	0.20733	0.231647	0.278674	0.305307	0.429283	0.388683	0.399149	0.274206	0.263645	0.303549	0.319008	0.188373	0.28094	0.209013	0.30556	CCAAGGAGAAGATGGTGGTG	ACGTACATGCCCTGCTCTG
GDP-mannose pyrophosphorylase B	415924	GMPPB	454	19		1.07044	0.652176	0.50581	0.597358	0.573686	0.507566	0.481854	0.418994	0.592546	0.707107	0.768438	0.568408	0.579449	0.716978	0.543367	0.557999	0.899171	0.516438	0.657471	0.567097	0.490843	0.777366	0.550316	0.545884	0.620266	TGGTGGAGTTCTGCAACAAG	GTCGCTGTTGAGGACAAAGAAG
dnaJ (Hsp40) homolog, subfamily C, member 2	417717	DNAJC2	454	8.66667		1.06732	0.359318	0.240093	0.283548	0.270431	0.222982	0.184923	0.213159	0.214641	0.445964	0.469761	0.396392	0.30011	0.34748	0.346277	0.353145	0.349089	0.308498	0.237336	0.259115	0.26334	0.365177	0.401461	0.292532	0.320314	TTCTTGGGCTAGGAAATATACGA	CGTTTCACAGGGTCAGACAGTAT
coiled-coil domain containing 53	418094	CCDC53	454	0.0666667		1.06283	0.162105	0.138216	0.135059	0.145256	0.168599	0.172739	0.217135	0.202127	0.160058	0.141447	0.167048	0.164526	0.149858	0.180283	0.163421	0.150726	0.188156	0.174544	0.18621	0.191224	0.170361	0.179037	0.189684	0.174864	CAAAGACCCAAGATATGCCAGA	CCCCTCAGAAATCATTTTGTTT
X-box binding protein 1	416918	XBP1	454	0.0434783		1.05956	1.68763	1.40607	1.52274	1.49831	1.86822	1.27162	1.29984	1.28639	1.55833	1.02811	1.05702	1.40766	1.49831	1.89649	1.91853	1.94756	1.81294	1.28639	1.59291	1.49831	1.01866	1.00231	0.934111	1.4915	TGATGGCAGTGACTCTTCAGAT	TCGGTATGGAATTTGTTTCTCC
calpain 1, (mu/I) large subunit	396240	CAPN1	454	13	13.764	1.05619	0.428787	0.512871	0.490276	0.400072	0.278677	0.329116	0.41466	0.367292	0.432768	0.347078	0.404254	0.400532	0.396392	0.514057	0.450105	0.452712	0.478525	0.358489	0.337198	0.382447	0.428292	0.394565	0.460626	0.423037	CTCTTCAGGGACCCCCAGT	CCAGCAGCCAGCAGTCAC
Rho-associated, coiled-coil containing protein kinase 1	373970	ROCK1	454	4		1.05314	0.395934	0.418994	0.462225	0.469761	0.47687	0.446996	0.526681	0.508152	0.391387	0.27137	0.341116	0.428135	0.46383	0.469219	0.377182	0.554785	0.511096	0.408951	0.516438	0.500578	0.392746	0.395934	0.368993	0.450887	AGATCCTCAGCAAACCAGTCAT	ATGAGATTCCATGAAGCACTGT
BCL2/adenovirus E1B 19kDa interacting protein 3-like	419522	BNIP3L	454	0.0227273		1.0426	0.0425411	0.0600233	0.0598156	0.0687896	0.0375945	0.0377251	0.0594711	0.0534129	0.0300117	0.0392363	0.0476405	0.0487511	0.0476405	0.0554885	0.0405262	0.0672961	0.0336869	0.0364821	0.0417137	0.040761	0.0706418	0.0600927	0.0647788	0.0508281	CAGCACAACAACAACAACAACC	TTTTCCCATTGCCATTATCATT
pinin, desmosome associated protein	423338	PNN	454	4		1.03169	0.497695	0.549046	0.53465	0.460094	0.485205	0.394565	0.408951	0.348283	0.815072	0.917004	0.858565	0.569921	0.405189	0.559936	0.487452	0.632878	0.538369	0.566442	0.605696	0.471937	0.740549	0.948246	0.511096	0.587981	CCTGCTACACAAAAGTTGATGG	TATCTGCTCTGCAAATTCATGG
transcription elongation factor B (SIII), polypeptide 1 (15kDa, elongin C)	420187	TCEB1	454, MS	17	2.13	1.029	0.427798	0.437291	0.442884	0.432269	0.530344	0.570382	0.598739	0.540238	0.512871	0.520631	0.470848	0.498572	0.501157	0.354371	0.362654	0.335256	0.619138	0.567752	0.509917	0.58574	0.518231	0.672839	0.616284	0.513031	CGACGGACGCTCCTATTG	CACACCCACCATATGTTTTCTCT
phosphatidylinositol 4-kinase type 2 beta	422807	PI4K2B	454	0		1.02881	0.099557	0.187722	0.153538	0.138216	0.120047	0.131063	0.161171	0.173339	0.171943	0.155501	0.101532	0.144875	0.104627	0.193669	0.132127	0.270119	0.130158	0.192999	0.162856	0.100249	0.137897	0.14492	0.0699112	0.149049	CAATAGATCGTGCGAAGTCAAG	TGAGCCAGTAGTCAGCTTCCTT
---NA---		isotig6847	454	0		1.02748	0.154963	0.0560037	0.0484173	0.169968	0.0448629	0.15195	0.0311059	0.0384288	0.0372057	0.0318698	0.0261569	0.0719029	0.16532	0.0455417	0.0376815	0.046768	0.0380314	0.0377687	0.192999	0.0367359	0.12428	0.0420524	0.0454892	0.0738789	GGAATCTGAAGAAAAGGCTGTG	CCACGCCAGTAGAAATATCCTC
importin 7	423046	IPO7	454	3.1875		1.02377	1.30888	1.29834	1.29834	1.217	1.02101	0.721965	1.19334	0.949342	1.64909	1.16743	1.47257	1.20885	1.12506	1.47939	1.29984	1.53333	0.99539	1.01396	0.997692	0.946058	1.30737	1.61702	1.29834	1.23759	ATTCAGAATCGTAACCCTGTGTG	TTGTATCCTCCATGCTTTTCAAT
SMT3 suppressor of mif two 3 homolog 3 (S. cerevisiae)	770553	SUMO3	454	0.0666667		0.996253	1.60214	1.33793	1.4914	1.36762	1.58191	1.4406	1.65481	1.42241	1.39152	1.38351	1.47257	1.46786	1.32103	1.57826	1.25847	1.34257	1.45397	1.54935	1.5966	1.7211	1.23685	1.56193	1.46578	1.46236	AAGATCAAGCGGCACACG	GTCTTCGTCCTCCATCTCCAG
zinc finger, AN1-type domain 5	427254	ZFAND5	454	51		0.99622	0.136156	0.146266	0.129109	0.141938	0.12896	0.138216	0.160428	0.133508	0.154071	0.156402	0.170558	0.145056	0.158769	0.146604	0.132893	0.162292	0.120603	0.138696	0.139822	0.139178	0.151424	0.141447	0.157854	0.144508	GCAGCCTTCTCCGACACC	CTGGTTTGTCTCCTGAGTCATCT
C-terminal binding protein 1	422904	CTBP1	454	0.245283		0.978101	1.18921	1.06437	1.22405	1.03288	1.11858	0.990801	1.10701	1.07425	1.13027	1.01983	1.11987	1.09737	1.03646	1.30435	1.01513	1.15269	1.09809	0.934111	1.16878	1.1355	0.97041	1.10445	0.886791	1.07334	CAATCACAGGTCGTATTCCAGA	CACTTACAACACCTGGGGGATA
katanin p60 (ATPase containing) subunit A 1	421626	KATNA1	454	0		0.977441	0.000109382	8.43453e-05	8.9464e-05	0.000144665	0.000924952	0.000355795	0.000921752	0.000523932	7.0192e-05	7.02732e-05	8.12841e-05	0.000306912	6.55672e-05	0.000115219	8.54239e-05	6.13179e-05	0.000564137	0.000667783	0.000589454	0.000579327	0.000211313	0.00019739	0.000162944	0.000299989	CCAATGATAAAGGAAAGGCAGT	ATCGAATGTTGGGATTTTTGAG
coiled-coil domain containing 173	424161	CCDC173	454	0		0.977155	0.0681567	0.0575782	0.0617108	0.0648537	0.0811462	0.0520725	0.0683144	0.0662164	0.0175385	0.0110358	0.0129432	0.0510515	0.0676078	0.0687896	0.0516531	0.0837171	0.0519524	0.0607207	0.0499513	0.0316496	0.0275208	0.0271733	0.0280019	0.0498852	GAGGAGAAACTAGAACGCCAGA	TTCTCAGATCAGCCATCAGTTC
destrin (actin depolymerizing factor)	396539	DSTN	MS		17.665	0.962894	8.49531	8.84585	8.94863	8.69388	9.61309	9.14722	9.71356	9.82643	10.9031	11.4982	15.9262	10.1465	8.35902	9.03172	7.60352	8.54452	8.80506	8.34937	9.15779	8.7949	12.8765	12.8914	13.0562	9.77	ATCTATGCAAGCTCCAAGGATG	GGACTTCCTTCAAAAGCTACGA
phosphatidylinositol transfer protein, beta	416912	PITPNB	454	18.3333		0.962202	0.61132	0.563179	0.580352	0.572362	0.552865	0.554785	0.655197	0.571041	0.943874	0.723635	0.866537	0.654104	0.625609	0.579682	0.589134	0.598048	0.629961	0.614861	0.581694	0.610614	0.651423	0.743979	0.698178	0.62938	TGCGTTATTCCAGTCAGTTAAGA	ACATCTTAGGGCACTCTTCATCA
synapse associated protein 1	418619	SYAP1	454	0		0.955398	0.192999	0.183222	0.198425	0.198884	0.251158	0.212176	0.249423	0.231915	0.193669	0.147454	0.158586	0.201628	0.163044	0.215636	0.215387	0.286512	0.174142	0.216384	0.200499	0.210467	0.165702	0.135216	0.135999	0.192635	TTTGAATCAGGAGGACCTAAGAA	CCGTCACCACTTCATACTCTTG
translocated promoter region (to activated MET oncogene)	424457	TPR	MS		12.451	0.94872	0.569066	0.50874	0.527289	0.530344	0.613442	0.579682	0.635075	0.507566	0.730353	0.621288	0.550316	0.579378	0.520631	0.643941	0.595291	0.70466	0.467596	0.435778	0.550953	0.536506	0.557354	0.526072	0.507566	0.549668	TTAAGAACTGGTGTTCGTGGTC	GGCAAACTGGCACATTTGTAT
finished cDNA, clone ChEST267j22	CR387140.1	ChEST267j22	454	0.0666667		0.943853	0.273573	0.256139	0.275795	0.238435	0.306013	0.310285	0.37156	0.301104	0.308142	0.265785	0.248847	0.28688	0.251158	0.263949	0.269184	0.266093	0.255253	0.296616	0.31864	0.318272	0.235969	0.237885	0.265478	0.270772	AATAGACACGGAGGCAAAAGAG	GAGCACCTGATCTAACCCAAAC
nucleosome assembly protein 1-like 1	417864	NAP1L1	MS		16.555	0.940654	1.12246	1.02101	1.07674	0.993092	0.524858	0.451668	1.27899	1.05458	0.770215	0.58304	0.912776	0.889948	1.17148	1.31494	0.000921752	1.22688	1.27309	0.452712	0.000927092	0.581023	1.06191	0.607097	1.51747	0.837133	CCCCCGATCAGTATTGTACTTC	CTGCCTCTTCACCTTCTTCATC
chromosome 5 open reading frame, human C15orf57	423009	C5H15orf57	454	0.0666667		0.93026	0.106579	0.138696	0.227931	0.145256	0.261824	0.290511	0.314617	0.283876	0.276752	0.132433	0.1395	0.210725	0.172141	0.211442	0.204004	0.259715	0.205185	0.144753	0.242322	0.239539	0.117169	0.167048	0.192999	0.196029	CCTGAACGACTCAGAGGTGTATT	CTGTCCCAGCATTCCTTCTTAG
centromere protein Q	422048	CENPQ	454	0		0.929106	0.147283	0.0842994	0.1332	0.115423	0.0765033	0.0697498	0.148308	0.0988693	0.0906636	0.0657591	0.0969465	0.102455	0.0870708	0.109323	0.11344	0.0945137	0.0806788	0.117984	0.0985273	0.118394	0.0699112	0.0920354	0.0652294	0.0951916	CTCAGAGAGCAGCAGGAAGTTT	TCAGCAAATTGAGGTGTTTCTG
alpha-2-macroglobulin-like protein 1-like 1	100858010	LOC100858010	MS		17.272	0.923784	0.00223063	0.00408627	0.00379066	0.00382586	0.00475942	0.0054988	0.00634572	0.0065771	0.00143639	0.00186493	0.00098222	0.00376345	0.00241851	0.00590028	0.00325453	0.0052809	0.00224874	0.00491588	0.00367001	0.00495008	0.00229334	0.00193739	0.00137311	0.00347662	TACCGTGACGCTGTACGACTAC	GGGCTCCTCTAGAAATTCTCCT
eukaryotic translation initiation factor 6	419140	EIF6	MS		10.151	0.92313	0.868541	0.815072	0.813191	0.840896	0.926588	0.866537	0.858565	0.799221	1.10318	1.10063	1.1961	0.926229	0.783678	0.870551	1.09556	0.989657	0.746562	0.833161	0.907519	0.7457	0.871557	0.797377	0.764012	0.85503	TGCTACGAACATGAGAGATTCC	GCAGCTTGACTCTTCACTCCTT
---NA---		isotig11588	454	135		0.916365	0.00053002	0.000548077	0.000548077	0.000373484	0.000887274	0.000918563	0.00103942	0.000279474	0.0010515	0.000420191	0.000343675	0.000630887	0.000389794	0.000676323	0.000254214	0.000499117	0.000950956	0.000367492	0.000454531	0.000879111	0.000446723	0.000773309	0.000667783	0.000578123	TCAAGGTCCAACTCTTCAAACAT	ACTTCCAGTAAACTCCCGAGAAC
speckle-type POZ protein	425528	SPOP	454	13		0.911409	0.213652	0.209739	0.224793	0.202127	0.205423	0.158952	0.218393	0.195467	0.158402	0.191224	0.193222	0.197399	0.212421	0.213159	0.1966	0.203298	0.180075	0.171943	0.187722	0.180283	0.184497	0.118121	0.130912	0.179912	ATCTGGAGCCAATGATAAACTCA	CCAGCAACAGATAGAGGGATAGA
lysine (K)-specific demethylase 4B	428354	KDM4	454	13		0.901928	0.147966	0.166278	0.153007	0.167628	0.163989	0.196373	0.244008	0.190122	0.256435	0.228986	0.250578	0.196852	0.147624	0.143587	0.121021	0.23272	0.145256	0.158769	0.168599	0.170558	0.24429	0.204948	0.215636	0.177546	TGCAGCTCAGATCAGTCAGATT	ATCTCCCGAAAATACATCTTCCT
KIAA0174	415877	KIAA0174	454	18.6667		0.885526	0.440842	0.50581	0.48689	0.51883	0.481854	0.441862	0.450625	0.528509	0.553504	0.529732	0.569723	0.500744	0.441351	0.5	0.439317	0.642455	0.391387	0.447513	0.408007	0.390483	0.473576	0.371989	0.37156	0.443422	CAAAGGGACCAGAGAACTTCAAT	CTGTCAGCATTAGGCTCATCAA
---NA---		isotig5647	454	44		0.884251	0.180909	0.192331	0.215636	0.215138	0.157672	0.166662	0.163232	0.136313	0.339543	0.209981	0.222725	0.200013	0.196827	0.213159	0.175353	0.209013	0.14492	0.138696	0.175759	0.137738	0.173339	0.175962	0.204712	0.176862	CATTTTCTCCTTGTTTTCCCTCT	TTCTAGTTTGTGTCACTGCTCCTC
S-phase kinase-associated protein 2 (p45)	427437	SKP2	454	0		0.87993	0.206613	0.168016	0.218646	0.182167	0.198425	0.164558	0.220421	0.191224	0.194342	0.188591	0.155861	0.189897	0.161918	0.177186	0.192776	0.163421	0.204239	0.16248	0.173941	0.179037	0.118394	0.155322	0.149339	0.167096	CTTTGTCGTTGTGAGAGACTGG	CCCACAGAGATTTAGCCGTATC
BAC clone CH261-172K16 from chromosome ul	AC171006.3	Ch261-172K16	454	21		0.858313	0.00306124	0.00838291	0.0057257	0.00577219	0.00508337	0.00359448	0.00485942	0.00304361	0.000325889	0.0054231	0.00297753	0.00438631	0.00408627	0.00689612	0.0066998	0.00419145	0.00593446	0.00326206	0.00476492	0.00325078	0.00175619	0.00032066	0.000250425	0.00376483	TGTGAAGCTACCTGCCTTACCTA	AAGACACAATCTCCCCTGAATCT
lectin, galactoside-binding, soluble, 2, transcript variant 1	425107	LGALS2	454, MS	34	2.45	0.854531	5.19936	3.55948	4.21831	4.29701	4.48985	3.73645	3.54307	4.45369	4.1315	4.37212	6.33495	4.39416	4.65893	4.39237	3.20058	6.21893	2.80241	5.06303	3.24151	1.87688	4.61608	2.67277	2.56093	3.75495	TTCAATTTCTACAAGGGCTCCA	GTTTCACCAGGAATTTGTCTCC
peptidyl-prolyl cis-trans isomerase NIMA-interacting 1-like	100859153	LOC100859153	454	0.0588235		0.852002	0.554785	0.576343	0.573024	0.523647	0.545884	0.553504	0.511096	0.470848	0.655954	0.636545	0.569723	0.561032	0.434271	0.515246	0.502316	0.50698	0.482968	0.50581	0.541488	0.446996	0.467056	0.445449	0.409424	0.478	AGGACTTTGAATCTCTCGCTTC	GATCCCTGACTCTGTGAACACC
ribosomal protein L26-like 1	396400	RPL26L1	454	19		0.850024	8.71399	8.17754	8.6139	8.3301	9.16838	9.20021	9.71356	8.81524	11.9865	12.0142	9.50267	9.47602	8.19645	7.49018	6.95636	7.87165	6.82896	7.06162	7.49884	8.07428	7.79023	10.3031	10.5317	8.05485	ACATTACAAAGGGCAGCAGATT	TTGTCCAGTTTTAGCCTTGTGAT
MAP/microtubule affinity-regulating kinase 3	423480	MARK3	454	0		0.839338	0.459032	0.551589	0.585064	0.541488	0.493686	0.419963	0.500578	0.405189	0.408479	0.431271	0.401461	0.472527	0.261219	0.44803	0.449066	0.509328	0.41132	0.410845	0.366445	0.392746	0.412272	0.34748	0.353962	0.39661	CTGGACAATCTCCTCATCACAA	TTCTTTTGGGATATGCCACTACT
succinate dehydrogenase complex, subunit B, iron sulfur (Ip)	770063	SDHB	454	3.32203		0.836371	1.91631	2.17598	1.90088	2.19365	1.85961	2.04911	1.68763	2.25793	2.81539	2.23716	1.67404	2.06979	1.84676	1.73508	1.63959	2.26839	1.25122	2.10672	1.4456	1.53688	1.68374	1.40444	2.12383	1.73111	GCCTATGGTACTTGATGCTCTGA	TTTAGTACAAGCCAGGGTGTTTC
ubiquitin B	396190	UBB	454	8.6		0.827035	24.392	29.1751	27.1272	25.6046	25.6342	29.6508	23.6702	25.9921	25.5161	25.4866	27.5376	26.3442	20.0426	24.5049	25.2521	27.1272	15.8711	27.0021	18.2733	18.1891	25.0487	19.6302	18.7221	21.7876	GGGTGGCTATTAGTTGTTGTCAG	GACTACAGTGCAAACACAAGTGC
protein tyrosine phosphatase-like A domain containing 1	415539	PTPLAD1	454	0		0.810562	0.491978	0.577009	0.63581	0.550953	0.642455	0.533416	0.569066	0.644685	0.605696	0.537126	0.629961	0.583469	0.390483	0.451146	0.566442	0.698178	0.469219	0.511096	0.498846	0.435778	0.449585	0.382447	0.349089	0.472937	CCAGTTTTCATTCTTGCTTCAG	TTCTCTTCTTTGGTCCAAGGTG
BAC clone CH261-21B3 from chromosome ul	AC161471.3	Ch261-21B3	454	25		0.762845	0.00581233	0.00596884	0.00521422	0.00531149	0.00376013	0.00323953	0.00539186	0.0041577	0.00440493	0.00680904	0.00563384	0.00506399	0.00312918	0.00494436	0.00532993	0.00483143	0.00344408	0.00347204	0.00352458	0.00414331	0.00395164	0.00289946	0.00282343	0.00386304	TTCTTTCCTGTAGCTCCCCTTAG	CTGTTCAGCATGGAGAAGAGAAG
---NA---		isotig5401	454	14		0.760285	0.0629347	0.0641088	0.0810525	0.0799366	0.0927827	0.0899333	0.0674518	0.0703974	0.147454	0.134592	0.109449	0.0909175	0.0641829	0.0768577	0	0	0.0798443	0.0744974	0.0867696	0.0619966	0.099557	0.0839108	0.132739	0.0691232	ACATCAGAGGACCTCCACCAC	GCTGAAATGGACCCAAAAAG
plakophilin 2	418130	PKP2	MS		0.232	0.748348	0.211442	0.208772	0.118531	0.229781	0.104748	0.125	0.0302903	0.174746	0.123564	0.095833	0.121863	0.140416	0.0370341	0.113309	0.265478	0.107197	0.0727958	0.1966	0.130007	0.0547246	0.0387856	0.0780207	0.061925	0.10508	GTTTCCCGCAGAGTGAACAAG	AGTATGCTCACTGCACGCTCTA
transmembrane protein 184a-like	769655	TMEM184A	454	14.5455		0.734761	0.326842	0.451668	0.443908	0.481297	0.463294	0.408007	0.430276	0.401461	0.310644	0.313528	0.335256	0.396926	0.272942	0.288172	0.400072	0.440842	0.203298	0.474671	0.334869	0.23761	0.240927	0.127627	0.187072	0.291646	ACAGGGCATGTCCTACTCTATTG	CAGGCTGACAGAGAAGTTGTAGA
---NA---		isotig3445	454	15		0.718683	0.439825	0.47522	0.535887	0.438303	0.442884	0.418994	0.444421	0.429779	0.912776	0.88987	0.66588	0.553985	0.344681	0.390483	0.374144	0.546515	0.339936	0.412748	0.36942	0.319377	0.483526	0.376312	0.422396	0.39814	TGTTGTATGTGGCTCGTATGTGT	AGTGCAATCAAATCCCTGAACTA
myosin XVIIIA	417581	MYO18A	454	28		0.718499	0.741405	1.03646	0.880666	0.857574	0.693355	0.782773	0.632878	0.662044	1.27162	0.99539	0.884745	0.858083	0.578344	0.790041	0.915945	1.03288	0.44803	0.619854	0.612027	0.464366	0.563179	0.363073	0.394109	0.616531	CAAGAACAAAGGCTCTTCCAAA	ATCGGTCGTAGGAGAAGGGTTT
---NA---		isotig10643	454	69		0.718315	0.00811609	0.0128835	0.00554345	0.0130482	0.00894316	0.00982042	0.0121323	0.0106845	0.0099116	0.0161387	0.0138241	0.0110042	0.0104767	0.00791241	0.00841201	0.00614374	0.00830579	0.00868856	0.00665352	0.011425	0.0051782	0.00680118	0.00695211	0.00790448	AGAAACATGACAGGGAGGTAGGT	ATTTTCACCAATTCTGCTGTTGT
fibrinogen beta chain	373926	FGB	MS		36.216	0.714947	0.0016905	0.00231463	0.00207405	0.00533609	0.00437955	0.00480361	0.00480916	0.00469932	0.00174004	0.00182444	0.00298787	0.00333266	0.00200572	0.00358205	0.00244944	0.0033076	0.00191072	0.00289277	0.00278135	0.0025183	0.00176841	0.00150085	0.00149221	0.00238267	TTCACAATGGCATGTACTTCAG	ACCACCATCTTCTTTGGAACAC
hypermethylated in cancer 1	396164	HIC1	454	68		0.713265	0.339151	0.309212	0.427798	0.304603	0.205898	0.225313	0.229251	0.20757	0.464366	0.24429	0.195242	0.286608	0.16938	0.21071	0.271057	0.218898	0.242043	0.223498	0.19592	0.141938	0.141774	0.135842	0.297645	0.204428	AAGAGGAGCTGTACCACAAAGC	CTTGTAGGACTTGTCGCAGGAC
protein phosphatase 1, catalytic subunit, beta isozyme	396019	PPP1CB	454	0.307692		0.713231	2.11404	2.59368	2.40605	2.29209	2.50822	2.33216	2.56093	2.31873	2.78627	2.68825	2.74791	2.48621	1.52802	1.81924	1.90748	1.84038	1.64718	2.08734	1.67018	1.85104	1.90748	1.68179	1.56555	1.77324	TACTTTCGGTGCTGATGTGG	GGTGACCAACTGCCGTTTAG
ribosomal protein, large, P0	395835	RPLP0	454	0.16		0.709621	18.3156	17.3878	19.1818	17.7736	18.7871	18.4004	20.7015	15.3305	30.8743	24.5333	26.9709	20.7506	11.2485	15.8162	17.8353	14.42	13.9288	13.3769	13.9288	14.3039	15.798	18.443	12.8765	14.7251	GCTGGACATCACTGAGGAGAC	AGGAACGCCTTCACCTTTTC
serine/threonine kinase 25	378801	STK25	454	0		0.709159	0.481854	0.74312	0.737987	0.65293	0.555426	0.591862	0.614152	0.575013	0.863539	0.740549	0.480742	0.639743	0.385108	0.538369	0.481297	0.838956	0.398688	0.46544	0.462225	0.413703	0.39685	0.235696	0.374144	0.45368	CACTTGTCCACCCAGTCTTTG	CCACCATGTGTGCTATCAGTTT
non-SMC condensin II complex, subunit G2	420451	NCAPG2	MS		4.42	0.705708	0.192554	0.146097	0.204239	0.146435	0.106949	0.192776	0.105477	0.109071	0.0501247	0.0358968	0.0477507	0.121579	0.0745835	0.118121	0.153538	0.104265	0.109576	0.0846899	0.0840078	0.08124	0.0501247	0.0358968	0.0477507	0.0857994	GATTTTCCAAAGCAAGGTCATC	CTCTAGCTCCTGTCCTGGATGT
cytochrome c oxidase subunit IV isoform 1	415826	COX4I1	MS		13.434	0.690843	5.76239	6.19026	6.87646	6.9163	6.79748	5.80918	2.59368	6.82896	7.88075	7.89898	7.10253	6.42336	4.3269	4.62675	4.61608	5.04551	1.67985	5.10414	4.54727	3.99077	5.12186	4.94167	4.8121	4.43754	TTGTCCGTTGATGAGAAAGTTG	ATACGCCAAGAAAGAAGAGCAC
nadh dehydrogenase subunit 4l		ND4	454	14.25		0.687077	40.1316	40.5979	40.039	35.8773	46.8507	64.9684	63.7049	44.8903	61.5349	48.0567	54.8847	49.2306	23.1296	29.2426	26.9709	41.8842	24.4484	48.3351	32.9377	30.0995	43.4615	38.0546	33.5134	33.8252	CTGCGATTGGTGCTTCTACA	CCTACCTGCCTCCTGAACAA
finished cDNA, clone ChEST990i4	CR523452.1	ChEST990i4	454	0		0.685444	0.297645	0.331405	0.336031	0.34748	0.408007	0.405657	0.292532	0.378055	0.323836	0.326842	0.326088	0.343053	0.16647	0.268253	0.277392	0.370274	0.200036	0.290511	0.217889	0.220931	0.193669	0.192776	0.188373	0.235143	CCGTGGACATCTGTTATTGCTA	AAACCAGAGAAATGTGGCATCT
alanyl (membrane) aminopeptidase (aminopeptidase N, aminopeptidase M, microsomal aminopeptidase, CD13, p150)	395667	ANPEP	454	0.175676		0.682624	11.7942	18.9615	18.9177	19.4496	15.0497	13.3769	8.76447	19.6756	18.8523	15.5985	22.213	16.6048	2.4312	15.9815	12.8765	51.6251	1.04972	17.7121	6.56593	3.13471	9.92913	0.689362	2.68825	11.3349	CTACTCCTCCATTGGCAACAAG	ACAATTCATTCAGCACCATCAG
nadh dehydrogenase subunit 5		ND5	454	9.69231		0.669731	38.8991	44.426	39.9005	39.8084	43.4113	64.5196	55.0753	42.6163	56.4278	46.7426	46.9591	47.1624	22.8903	28.443	29.8226	40.3175	24.1955	44.0173	30.9457	27.1272	35.4243	34.0598	30.204	31.5861	ACATCCGCAAAATAGGATGTCT	TAGAAGCCTGCTAGGAATGGAG
phospholipase C, beta 4	416730	PLCB4	454	17		0.661277	0.0157883	0.0167078	0.0191038	0.0168046	0.0387409	0.0472023	0.0516531	0.0415694	0.0526776	0.046768	0.0327658	0.0345256	0.0104405	0.0145618	0.0104646	0.0216173	0.0243208	0.0371198	0.0327658	0.0208087	0.0400145	0.0234381	0.0155889	0.022831	CAAATTGACAAAATAGTGGCACA	ACTTCCTCCCTTCTTCTTGATTG
finished cDNA, clone ChEST764i18	CR391507.1	ChEST764i18	454	0		0.657206	0.511096	0.419478	0.612027	0.441351	0.660517	0.492547	0.593231	0.449585	0.56383	0.498846	0.477421	0.519994	0.319377	0.368993	0.458502	0.434271	0.277072	0.353962	0.293548	0.33371	0.287507	0.311003	0.321227	0.341743	TTGTGGGGAAATATGACTGTGA	TTTGGGGTAGTTGAAGGGTAGA
uncharacterized oxidoreductase C663.09c	415661	LOC415661	MS		0.361	0.639053	0.059197	0.0538466	0.0354435	0.0330318	0.0432847	0.041187	0.0478612	0.0233031	0.0221482	0.0373348	0.0673739	0.0421829	0.0234923	0.023357	0.0234652	0.0583146	0.0115844	0.0379874	0.0314674	0.0129282	0.0230621	0.0382075	0.0126622	0.0269571	GTGCCTGTGTCTTAACGAACCT	AGCATTGCTGAAGACTGTGAAA
nuclear receptor subfamily 2, group F, member 2	386585	NR2F2	454	0		0.638218	1.40932	1.31039	1.38191	1.29834	1.43561	1.33022	1.5874	1.12376	1.07425	0.89296	0.935191	1.25267	0.847724	0.860551	1.29385	0.843816	0.773782	1.00116	0.765779	0.612734	0.48689	0.50874	0.799221	0.799476	ATGGACCACATACGAATCTTCC	TTCAACATGGGCTACATCAGAG
neural precursor cell expressed, developmentally down-regulated 9	395736	NEDD9	454	0		0.623092	0.211198	0.455861	0.362654	0.241484	0.298679	0.349492	0.473576	0.41658	0.658992	0.48858	0.259415	0.383319	0.143422	0.282567	0.176777	0.616284	0.151075	0.356424	0.169184	0.209013	0.268253	0.0931048	0.161171	0.238843	GAGTTTGAAAGGCAACAGAAGG	CTTTGTGATCTCCTGCTCCAG
finished cDNA, clone ChEST739d17	CR390952.1	ChEST739d17	454	0		0.62188	0.484645	0.63581	0.665111	0.627781	0.740549	0.712848	0.751754	0.696567	0.941696	0.950439	0.718636	0.720531	0.308498	0.436282	0.505226	0.585064	0.354371	0.565788	0.480186	0.401461	0.485205	0.435275	0.37156	0.448083	CATTAACTCAGCACCGTCTGTC	TAAATTAAGTACGCCGAGCACA
eukaryotic translation elongation factor 1 delta (guanine nucleotide exchange protein)	769368	EEF1D	MS		39.612	0.61526	3.10947	3.14923	3.55948	3.605	4.18434	3.66378	4.28709	3.10947	6.33495	5.22948	3.74076	3.99755	2.22427	2.5403	2.56982	3.08442	2.23974	2.64207	2.34567	2.26054	2.08734	2.21914	2.84153	2.45953	CAGGGAGAATATCCAGAAATCG	CTGCAACAACACTGTGAAGGTT
hydroxysteroid (17-beta) dehydrogenase 11	50746549	HSD11B11	MS		0.45	0.613408	0.299024	0.160985	0.249711	0.116899	0.435275	0.227667	0.298334	0.18471	0.251448	0.149858	0.209981	0.234899	0.0158431	0.236241	0.107073	0.887816	0.00360696	0.209981	0.0261267	0.023411	0.063666	0.00232267	0.00889165	0.144089	CAACATTGTGGTGGTCTCATCT	GAATCCTTCCAAGGCAAACTTA
superoxide dismutase 1, soluble	395938	SOD1	MS		76.905	0.611351	2.60569	2.43682	3.64689	2.77984	2.74157	2.90459	3.17114	2.56093	3.68926	4.2772	2.75745	3.05194	2.07532	1.64718	1.79212	1.77769	1.60585	2.22942	1.98618	1.65481	1.72508	2.02792	2.00231	1.86581	ACTTTAATCCTGAAGGCAAGCA	CCTCTACCCAGGTCATCACTTT
solute carrier family 44, member 2-like (Taeniopygia guttata)	100232591	LOC100232591	454	3.16667		0.606672	0.00295697	0.00560139	0.00234966	0.00265882	0.0261267	0.00912053	0.00808801	0.0243208	0.00579222	0.0107588	0.0367359	0.0122282	0.00147167	0.00271155	0.00388824	0.00184777	0.0117733	0.0123873	0.0110613	0.0133378	0.0164208	0.00323953	0.00346403	0.00741848	GTCTTTGGGATGTGTGTGGATA	GGGGTGTGGAGTGATGTGAT
finished cDNA, clone ChEST154m19	CR523102.1	ChEST154m19	454	11		0.604679	1.15936	1.8025	1.56013	1.79626	1.83613	2.27889	1.84038	1.96337	2.53737	2.64207	1.85746	1.93399	0.847724	0.968171	1.1434	1.53156	0.865537	2.26577	1.15402	1.03288	0.940609	0.82932	1.28491	1.16944	ATCACTGTGGCTTCATTCACTG	CAAATTCACAAAACAGGCTTCA
paxillin	395832	PXN	MS		11.73	0.597053	0.220931	0.371131	0.0490932	0.291183	0.395021	0.310644	0.325335	0.338368	0.394565	0.346678	0.379806	0.31116	0.250578	0.0567199	0.293548	0.0658351	0.0657591	0.23272	0.257921	0.214146	0.306013	0.019709	0.280616	0.185779	CTATTGCCGCAAGGACTACTTT	TTGATGAACGGTGTGAAACATT
SWI/SNF related, matrix associated, actin dependent regulator of chromatin, subfamily a, member 2	396040	SMARCA2	454	65		0.567055	0.049721	0.0762387	0.0658351	0.0409498	0.0480273	0.0216423	0.0374212	0.0344743	0.313891	0.338368	0.274206	0.118252	0.0210262	0.0461775	0.0656831	0.0229293	0.0302553	0.0446045	0.0409025	0.023411	0.187072	0.146604	0.108945	0.0670555	CATGAGAAAGGAATGGTTGAAGA	GAGACGGGTGTGGAGACATATAA
chromosome 4 open reading frame, human C4orf34	422793	C4H4orf34	454	0.0526316		0.55165	1.28788	1.31646	1.54399	1.5245	1.43065	1.40607	1.26868	1.40769	1.67985	2.0586	1.63392	1.5053	1.03766	0.863539	0.976032	0.997692	0.652176	1.06683	0.921251	0.621288	0.830278	0.534033	0.63361	0.830399	TCTAGTGGTCTTGGCAAACAAA	GGCATAAAATCACTGGGACAAT
---NA---		isotig6324	454	0		0.543713	0.0106476	0.0128389	0.00849993	0.00860863	0.0103924	0.0086585	0.00768716	0.00326583	0.00463998	0.001183	0.012765	0.00810789	0.00465609	0.00554986	0.0120904	0.00144638	0.00487066	0.00582578	0.00523232	0.00568615	0.00122048	0.000452436	0.0014615	0.00440836	AGGCACATAGAAGGAAGAGCAC	ACCGTTCAAATAACACAAGCAG
sema domain, transmembrane domain (TM), and cytoplasmic domain, (semaphorin) 6D	415430	SEMA6D	454	0		0.521926	0.0232762	0.0479165	0.0280991	0.0362301	0.0266756	0.0347141	0.0423449	0.0313223	0.0303604	0.0361883	0.0273623	0.0331354	0.0102968	0.0222251	0.0252951	0.0398761	0.011993	0.0282292	0.0104284	0.0106969	0.0127502	0.00621513	0.0122308	0.0172942	CCTGGAAACCTAAAGTGACTGG	TACCATTTGGTTGGACTCTCCT
chordin-like 1	373985	CHRDL1	454	0		0.515722	0.0650037	0.0563933	0.107818	0.143587	0.0461242	0.092355	0.14276	0.0466062	0.0787451	0.124712	0.0478059	0.0865373	0.0063384	0.0577781	0.198196	0.063887	0.00896384	0.0733869	0.0191258	0.0236284	0.0170589	0.00696819	0.0155889	0.0446291	TGAATACAATGGCACCACCTAC	GAGCAAGTTAATTTGGGACAGG
tropomyosin 2 (beta)	396430	TPM2	454	0.193878		0.501806	70.2779	92.4115	71.589	79.9855	89.677	90.6143	91.8792	103.489	75.7584	59.7831	94.8998	83.6695	28.0838	45.675	78.8843	58.892	49.8665	56.7546	34.4158	39.6248	23.2099	19.0273	27.4107	41.9859	AAATCCCTCATTGCCTCAGA	TGTATCCCCACATTCTCCTCTT
---NA---		isotig14263	454	0		0.495551	0.052556	0.115957	0.063666	0.0835239	0.0708871	0.100947	0.0989836	0.100018	0.151599	0.111234	0.0803997	0.0936156	0.0388305	0.0447594	0.0563282	0.0814279	0.0268922	0.0717108	0.0506486	0.0404794	0.0287891	0.0194377	0.0510009	0.0463913	GATGCTGTCAGGAGACACCTTT	CTCTTCTGGGCACTCTCTGTG
KIAA1109	422670	KIAA1109	454	0		0.494852	0.460626	0.777366	0.780065	0.832199	1.10318	0.903335	0.838956	0.549681	1.05214	1.34412	1.08548	0.884287	0.283876	0.320116	0.458502	0.40239	0.379806	0.810378	0.391387	0.367717	0.480186	0.456916	0.462225	0.437591	GAGTTGCCAGTGTGAAAGAGTG	AGTGCGAAGATGGTTTCAGTTT
collagen, type VI, α3	396548	COL6A3	454	0.05		0.491855	0.0844944	0.122145	0.115957	0.0969465	0.0751891	0.000276903	0.107569	0.129259	0.000275308	0.159504	0.000215255	0.0810756	0.0792928	0.000235552	0.000547444	0.059197	0.0598848	0.0460177	0.035814	0.0685516	0.0219698	0.0337259	0.0334156	0.0398775	ATCTCCTGGACTTGGATTTCG	ATCTCACCTGTAGCACCCTTTG
Wolfram syndrome 1 (wolframin)	422857	WFS1	454	0.05		0.483139	0.312083	0.593231	0.440333	0.464366	0.367717	0.320116	0.470848	0.425825	0.412748	0.286512	0.27137	0.396832	0.193222	0.269496	0.309927	0.317905	0.126161	0.179037	0.193669	0.220421	0.0765033	0.0540336	0.168599	0.191725	CTGAAGAGTTGCCCATGAGACT	TGAGAGCATTGATGTGATGTGT
myosin 1D	419963	MYO1D	MS		0.481	0.480828	0.432768	0.64842	0.735433	0.737135	0.873573	0.759611	0.707107	0.674395	0.73884	0.717806	0.83702	0.714737	0.138536	0.464902	0.355191	0.946058	0.121441	0.603601	0.296273	0.163421	0.375443	0.11908	0.196373	0.343665	CAGGATTGGAGAGCTGGTG	AGCGATGCTTGGCGAAAT
collagen, type I, α2 (COL1A2)	396243	COL1A2	454	0.236364		0.475912	4.05584	6.9644	6.94833	5.6438	2.68825	3.40267	7.2434	4.31193	2.07532	1.45565	2.58172	4.30648	2.0586	3.12387	4.1315	2.6666	1.79626	1.71317	1.38511	1.57826	1.04367	0.779165	2.26839	2.04951	AGGCAAGAGAGGCAGCAAT	CACTAGCACCACGGTTACCA
cysteine and glycine-rich protein 1	396176	CSRP1	454	0.133333		0.475699	16.8538	22.6274	14.9458	21.1365	25.3984	25.223	27.7933	24.4766	33.0902	26.7537	21.3821	23.6074	9.20021	9.53566	12.7433	11.5514	12.2101	20.6299	9.81508	12.2808	6.80534	6.32033	12.4379	11.23	GGAAGAAATGTGGCGTGTG	CCATAGCAGGACTTGCAGTAGA
---NA---		isotig13429	454	0		0.465527	0.00662284	0.00886089	0.00806934	0.00903663	0.00815368	0.00957397	0.0187322	0.0080136	0.0161573	0.0129731	0.00780348	0.0103634	0.0024865	0.00457081	0.00378629	0.0106476	0.00332676	0.00724734	0.00601036	0.00212498	0.00305771	0.00311835	0.00669206	0.00482443	CGTCTGCATCAAGACACTGAAT	CCCTTACAGAGACTGCACGAG
nascent polypeptide-associated complex subunit alpha	396544	NACA	MS		85.044	0.442986	0.105966	0.156041	0.0971708	0.141121	0.133046	0.153184	0.178624	0.143256	0.249711	0.183858	0.129259	0.151931	0.051415	0.0616395	0.101649	0.0924617	0.0416175	0.0887977	0.0616395	0.044553	0.0575782	0.0451228	0.0938608	0.0673032	CATCCTGGTGGACCTCTCTC	CAGACTCATCGCTGTCAGACTC
saccharopine dehydrogenase (putative)	421485	SCCPDH	454	0.0666667		0.430874	0.662044	0.952638	1.00116	0.983957	0.824543	0.737987	0.788218	0.831238	1.15936	0.918064	0.944965	0.891289	0.258219	0.421421	0.518231	0.632878	0.274523	0.454284	0.285191	0.3423	0.425334	0.296273	0.315709	0.384033	GATCTGATGTTTCCGTTGTGAA	CCACCTACAGTCACGTAAGCAC
angiopoietin-like 2	776031	ANGPTL2	454	0.05		0.413215	0.300409	0.345478	0.413703	0.43177	0.431271	0.319008	0.595979	0.409897	0.485766	0.366445	0.377182	0.406992	0.174142	0.126599	0.139661	0.175759	0.142431	0.267634	0.123422	0.161358	0.129558	0.122853	0.286512	0.168175	AGCACGCTAAGGACAGAAGAAA	CTAGCAGCAGTTCCTACAGCAG
dipeptidase 1 (renal)	415842	DPEP1	MS		0.401	0.407949	1.13419	2.03496	1.55473	1.84038	1.51047	1.4323	0.734584	2.74473	3.51453	1.65481	1.52979	1.78959	0.401461	0.959264	0.614152	3.02095	0.0765918	1.37237	0.239816	0.211198	0.810378	0.0810525	0.243445	0.730061	GCGATCTGATCCCACCAC	GGCAGCAACAGTTGATTATTGA
UDP-glucose 6-dehydrogenase	422792	UGDH	MS		0.462	0.404248	2.21402	2.63902	2.64207	3.12748	2.56685	2.71948	1.64148	2.39773	5.14558	4.50544	2.7384	2.93978	0.842842	1.01045	2.10916	1.24401	0.897095	2.09459	1.6245	0.771997	1.09177	0.699793	0.686184	1.1884	TGAGCTACAAGTCATTGGCTTTC	ACTTCGGAATTTCACAGGAAGA
ADAM metallopeptidase with thrombospondin type 1 motif, 19	415600	ADAMts19	454	0		0.38329	0.272942	0.179452	0.306013	0.286181	0.263645	0.177186	0.314617	0.195693	0.121863	0.122569	0.134748	0.215901	0.08266	0.0985273	0.148137	0.127774	0.0732176	0.113571	0.0602317	0.0759749	0.037856	0.0314674	0.0608612	0.0827525	AAAGAAGCAGAGGACTGTGAGG	TACACTGAATGACTCGGGACTG
3'-phosphoadenosine 5'-phosphosulfate synthase 2	423678	PAPSS2	MS		0.38	0.379255	1.41585	1.61888	1.95432	1.42405	2.13613	1.69154	1.11342	1.73708	2.27889	1.42076	1.42734	1.65621	0.448548	0.424842	0.950439	0.433769	0.273258	1.86176	0.619854	0.493686	0.66742	0.273573	0.462225	0.628125	TCGAACTCAAGCAGAAGTTCAC	AGAAGCACGGGGTTTTTGTAAC
fatty acyl-CoA hydrolase precursor, medium chain-like	769339	LOC769339	MS		0.343	0.37669	1.37713	2.45377	1.8425	2.17347	2.06337	1.71515	1.46917	1.92741	2.85469	3.55948	1.24689	2.06209	0.383775	1.13288	1.13027	2.40327	0.179659	1.33484	0.63728	0.118805	0.690956	0.205898	0.326842	0.776771	CAAATGAGGAGTGAAAGGAGGA	AGCCAGACCTTCCCCATTAG
extracellular matrix protein 2, female organ and adipocyte specific	415953	ECM2	454	0.0666667		0.371253	0.283221	0.532185	0.336031	0.378055	0.271998	0.423862	0.44803	0.381124	0.254076	0.196373	0.232183	0.33974	0.0845921	0.158586	0.182588	0.208772	0.104025	0.201195	0.11344	0.135216	0.0641088	0.040386	0.0945137	0.126129	CCTCTGAACTGCCATCAACTTT	GACGTTTGCTTCACTGAGTTTG
glycine dehydrogenase (decarboxylating)	374222	GLDC	454, MS	0.0645161	0.366	0.36641	1.95206	2.25793	2.66968	0.441862	1.79212	0.331405	0.593231	1.87688	3.18951	1.04006	1.45734	1.60019	0.74312	0.931956	0.52912	0.332171	0.0804926	0.725309	1.45397	0.180909	0.987373	0.25	0.235152	0.586325	GCAAAGAGGCTAGAGAAGCACT	ACATGGTTGGAGCATGAAAAC
estradiol 17-beta-dehydrogenase 11	422588	HSD17B11	MS		0.454	0.364285	1.95432	2.45377	2.38943	2.79917	3.13834	2.59068	2.20381	2.49955	3.1456	3.00355	3.65111	2.71176	0.593917	0.986233	1.56555	1.86607	0.408479	2.01624	0.662044	0.609909	1.20303	0.403321	0.551589	0.987852	CAACGCTTTGCTTTACTTCTTG	ACATCCGTCAGCTTTTTGAGAT
cystathionine beta-synthase	418545	CBS	MS		0.249	0.342494	0.7457	1.34257	2.12383	0.942785	0.965936	0.675175	0.920188	0.640232	0.228194	0.320116	0.961483	0.896928	0.224274	0.150205	0.551589	0.0708052	0.214394	0.927659	0.433769	0.3614	0.293548	0.0532897	0.0981864	0.307193	TGGAAAAGTTCAGCCTTCAGAT	TGAGAGAGTCTCCCCAAGTTGT
carboxypeptidase B (tissue)	424888	CPB1	MS		0.01	0.339959	0.000248695	0.000163321	0.000130078	0.000296434	0.000199683	0.000327398	0.000211801	0.000137495	0.000645781	0.000428525	0.000286006	0.000279565	0	0	0.00011887	0	0	0	9.28332e-05	7.54911e-05	0	0.000166753	0.0005915	9.50407e-05	GCTGCTAGTGTTTCCTTATTCG	GTACAAACTGGTCAGTCGTTGG
cytochrome P450, family 3, subfamily A, polypeptide 4	416477	CYP3A4	454	0		0.292048	0.737987	1.07674	0.859558	0.70466	0.883723	0.828362	0.355191	1.50699	1.46747	1.61515	1.52979	1.05142	0.0771245	0.356424	0.378929	0.764012	0.106088	0.284533	0.360149	0.100598	0.452712	0.301452	0.195693	0.307065	CATTTTTGGGAACATTCCTGAG	CCAAGATGGTTTTGATGAGGAC
carbonic anhydrase 7	415791	CA7	MS		0.238	0.258269	0.263645	0.255548	0.42681	0.47522	0.288172	0.263645	0.211442	0.279322	0.279968	0.385998	0.226618	0.305126	0.0432347	0.0429857	0.100481	0.112137	0.00330378	0.479632	0.0255005	0.0148163	0.0311779	0.00350833	0.0100732	0.0788046	GATGCCGCTTGTTATCTCCTAT	CTTTAGCCGAAAGGGACTCTC
hydroxyprostaglandin dehydrogenase 15-(NAD)	422567	HPGD	454	0		0.251176	2.07772	3.06666	3.01397	3.68926	3.43823	2.77342	2.45945	3.53898	2.85469	2.08012	5.68962	3.15292	0.323836	0.672839	1.48452	2.11648	0.150552	1.97703	0.311362	0.262126	0.850667	0.237336	0.324585	0.791939	GCAGTTCTACGGTGTGATGG	TTCTTGAAAGTGAATCCCTTGG
uncharacterized LOC769608	769608	LOC769608	MS		0.361	0.230179	0.66281	0.535887	3.53489	2.71321	0.976032	0.686977	0.578344	0.547779	1.48281	2.64207	7.77226	2.0121	0.557999	0.159873	1.88122	0.033843	0.323836	0.813191	0.262429	0.312443	0.278677	0.139661	0.331405	0.463143	AACACCATTGCACCTCTCCT	TCTTTGATTGAACCCCCATTAC
aldolase B, fructose-bisphosphate	427308	ALDOB	MS		0.379	0.215229	0.153007	0.530344	0.308142	0.460094	0.136787	0.236241	0.192776	0.296616	0.421421	0.605696	0.253197	0.326756	0.0474757	0.0886952	0.0762387	0.225313	0.0142128	0.138376	0.0201232	0.0299078	0.0632262	0.029462	0.0405731	0.0703276	GAAGGAGTGGGTCTCTTTGC	TTCTTCTGCTCTGGAGACAGTG
alpha-2-macroglobulin	418251	A2M	MS		138.648	0.198874	0.000631761	0.00209331	0.00252704	0.00179724	0.00754638	0.00125624	0.00135734	0.00768716	0.00410994	0.00692806	0.00390174	0.00362147	0.000519112	0.000712412	0.00085705	0.00251539	0.000524537	0.00101568	0.000217003	0.00030938	0.000404007	0.000498541	0.000349279	0.000720218	TTGCCATACAGGAGTACAGTGC	GGGCTCAGATGTATTCTTCAGG
carboxypeptidase A1 (pancreatic)	395276	CPA1	MS		0.086	0.194806	1.09909e-05	8.23386e-06	0	0	9.80486e-07	0.00021451	5.24728e-06	9.74839e-07	0	0	0	2.19034e-05	1.66783e-05	3.34399e-06	7.55921e-06	3.28654e-06	0	2.8152e-06	0	1.32529e-05	0	0	0	4.26692e-06	CAACTGGGACGCAGGATTT	GCTCTTCACAAAGTCCACAATG
alpha-2-HS-glycoprotein	424956	AHSG	MS		12.034	0.184831	0.000291678	0.000655553	0.000573335	0.00211519	0.00121907	0.000668555	0.000750427	0.00126352	0	0.000660876	0.000111037	0.000755386	9.43468e-05	0.000127254	8.46381e-05	0.000241615	0	0.000152032	0.000105901	8.67165e-05	0.000262875	0.000242454	0.000137972	0.000139619	TAAAGATAATCTGGCGGCTTGT	GGTAGGTAACTCCAGGCTGATG
calbindin 1, 28kDa	396519	CALB1	454, MS	0.0149254	0.442	0.18221	6.12623	27.6013	6.28393	19.8812	23.3713	18.9177	15.0671	13.5323	15.2775	8.29169	8.92798	14.8435	0.0898295	1.71515	1.78386	5.3765	0.00591393	16.7761	0.2664	0.610614	2.47369	0.0597466	0.593231	2.70464	ATGGGTACATGGATGGGAAG	TGCCATACTGGTCCACAAAA
sulfotransferase family, cytosolic, 1C, member 3	395300	SULT1C3	454	0.164557		0.16233	10.2674	10.8905	14.1396	15.1544	21.6556	12.2666	9.23215	17.7942	19.7439	20.1355	16.374	15.2413	1.24977	1.57826	3.63427	2.82843	0.445964	11.6049	1.51572	0.64543	1.63769	0.588453	1.48624	2.47411	GCTTGTAGCAACATACGCAAAA	TGGCACGTCTACACTTCTCAAT
aldehyde dehydrogenase 1 family, member A1 (retinal dehydrogenase 1)	395264	RALDH1 (ALDH1A1)	MS		0.365	0.127252	5.05134	8.13984	7.21834	8	8.57419	9.27491	5.55967	9.16838	21.0878	13.3306	13.0713	9.86148	0.593917	0.798298	3.68501	3.18215	0.250578	3.15287	0.493116	0.209013	0.715323	0.295248	0.428292	1.25489	GGGACAGTGTGGGTTAATTGTT	TCTGTGGGATTTTGATTGTGAC
fatty acid binding protein 1, liver	374015	FABP1	MS		0.343	0.121199	5.42015	5.40764	3.89962	3.76678	6.56593	5.95871	5.50217	9.50267	8.15867	5.78239	3.49026	5.76864	0.220676	0.424352	1.39152	2.33486	0.0536603	2.59968	0.163989	0.0385623	0.285521	0.0769465	0.100947	0.699156	AGAAATTGTGCAGAATGGGAAT	GCAACCAGTTTGTTGTTACCTTC
aquaporin 8	416566	AQP8	454	0.025		0.101473	11.2746	22.1874	34.8157	23.3174	27.1272	19.9272	10.2556	17.0103	20.6538	31.9261	27.8255	22.3928	0.190562	0.125724	7.86256	1.69545	0.00228013	13.3923	0.220166	0.345878	1.15003	0.00141009	0.00858877	2.27227	CTGACAGTCGTCATCAACATCA	CCCAGTGGTAGAGCCAGTAGTT	GCCTGATCTCCAGCTTACTGAT	AGCTATGCCATGTGTTGCTTTA
alcohol dehydrogenase 1B (class I), beta polypeptide	771920	ADH1B	454, MS	0.0526316	0.221	0.0759528	3.23777	4.89621	5.50853	5.78908	6.04887	6.02795	4.80099	4.83439	9.14722	7.3191	5.80918	5.76539	0.0803997	0.206374	1.19748	0.3018	0.085575	2.20891	0.262733	0.0972831	0.25203	0.0688691	0.0554245	0.437898	GATCTGCTAAGGACAGGGAAGA	TACTGCTGCTAAGCCATCAAGA	AACCCACACACTTCCTTTCACT	CCTTTCCTAACACCTGTTCCAG
glyceraldehyde-3-phosphate dehydrogenase	374193	GAPDH																													GTCAGCAATGCATCGTGCA	GGCATGGACAGTGGTCATAAGA	ACGTGCAGCAGGAACACTATAA	GATGATAACACGCTTAGCACCA
TATA box binding protein	395995	TBP																													TAGCCCGATGATGCCGTAT	GTTCCCTGTGTCGCTTGC
ubiquitin B	396190	UB																													CTTGCCAGCAAAGATCAACCTT	GGGATGCAGATCTTCGTGAAA
